# Supplementary material for: Genetic Variability Related Behavioral Plasticity in Pikeperch (Sander lucioperca L.) Fingerlings
Source: Animals (Basel). 2025 Jul 29;15(15):2229. doi: 10.3390/ani15152229 (PMC12345573; doi:10.3390/ani15152229)
Supplement: Supplementary file 1 [file animals-15-02229-s001.zip]

Archive with 2 entries (1 files):
- Supplementary materials/
- Supplementary materials/Table S1.xlsx
