# Supplementary material for: Genetic Variability Related Behavioral Plasticity in Pikeperch (Sander lucioperca L.) Fingerlings
Source: Animals (Basel). 2025 Jul 29;15(15):2229. doi: 10.3390/ani15152229 (PMC12345573; doi:10.3390/ani15152229)
Supplement: Supplementary file 1 [file animals-15-02229-s001.zip › Supplementary materials/Table S1.xlsx]

## Sheet: Munka1
Table S1. The raw microsatellite data of the experiment.
Title: Genetic variability related behavioral plasticity in pikeperch (Sander lucioperca L.) fingerlings.
Authors Ildikó Benedek, Béla Urbányi, Balázs Kovács, István Lehoczky, Attila Zsolnai, Tamás Molnár
	MSL-1		MSL-3		MSL-5		MSL-6		MSL-9		Msl-2		Pfla-L8		Svi-18		Svi-4		Svi-6		Svil-L7		PflaL3		SviL8		Za138		Za199		PflaL9		Za038		Za144
PNF01	144	150	244	246	272	280	236	236	200	200	187	203	179	183	150	150	128	132	107	107	217	219	109	113	125	133	129	141	195	195	212	212	115	115	215	223
PNF02	150	150	240	244	256	272	228	232	206	210	203	211	181	181	148	170	116	126	107	127	217	227	109	109	119	133	131	141	195	195	212	212	115	119	223	225
PNF03	144	150	244	244	264	264	228	236	200	210	203	211	181	185	150	156	116	116	131	131	217	225	109	109	119	125	129	141	210	210	204	212	115	119	215	221
PNF05	138	150	244	244	256	264	236	240	206	210	203	205	179	181	150	174	116	128	107	107	217	221	109	109	119	133	131	141	195	210	204	212	115	119	215	223
PNF06	138	150	240	244	272	280	236	240	200	206	187	203	181	183	150	150	116	126	107	133	221	223	109	113	119	119	141	141	195	210	212	212	119	121	215	221
PNF07	124	144	246	246	256	264	228	240	200	200	203	211	185	187	146	156	126	132	131	133	225	227	109	113	119	121	129	147	195	195	190	204	115	119	215	217
PNF08	146	150	244	246	264	264	228	228	200	210	203	203	181	181	146	156	126	132	133	133	217	223	109	113	119	125	129	141	195	195	204	212	115	119	215	223
PNF09	138	150	240	244	256	264	228	232	210	212	187	203	181	181	150	150	116	128	107	131	217	219	109	109	119	133	131	141	195	195	212	212	115	121	221	225
PNF10	146	150	244	244	264	272	240	228	210	212	203	211	181	185	146	150	116	132	133	133	217	223	105	109	119	121	141	153	195	195	104	212	119	127	221	221
PNF11	150	150	240	244	256	264	228	240	200	206	203	207	187	187	146	148	112	126	107	129	223	223	109	113	119	121	141	141	195	210	104	212	119	121	215	223
PNF12	138	150	244	244	264	280	228	232	206	210	203	203	181	185	146	156	126	132	131	131	223	227	109	113	121	133	141	141	195	195	104	212	115	121	215	223
PNF13	138	140	244	244	272	280	228	236	200	206	203	203	185	187	150	156	126	132	131	133	223	227	107	109	133	133	141	147	198	210	190	204	115	115	207	227
PNF14	138	150	240	244	256	272	232	236	200	206	203	203	179	181	150	170	128	132	133	133	221	221	109	113	121	133	141	141	195	210	212	212	119	121	223	225
PNF15	146	146	244	246	270	280	228	244	204	210	203	203	181	187	150	170	128	132	127	127	221	221	107	113	119	119	131	153	195	195	204	212	119	127	207	221
PNF16	150	150	240	244	272	280	236	240	200	206	203	205	181	185	148	174	126	126	131	133	223	223	109	113	121	133	141	141	195	210	212	212	115	119	215	221
PNF17	150	150	240	244	272	280	236	240	200	206	203	203	181	181	148	172	126	126	107	127	221	227	109	109	119	133	131	141	195	195	204	212	119	121	223	225
PNF19	138	150	240	244	256	272	228	240	200	212	203	203	187	187	150	150	126	132	129	133	223	223	109	113	121	133	141	141	195	210	204	212	115	115	215	221
PNF20	138	150	240	244	256	256	228	232	200	206	203	203	183	187	148	150	116	126	107	129	223	223	109	109	119	119	131	147	195	195	190	204	115	119	215	217
PNF21	138	150	240	244	272	280	236	240	200	206	203	203	183	187	146	148	126	126	107	127	223	223	109	109	119	133	141	141	195	195	212	212	115	115	223	225
PNF23	138	150	240	244	264	280	228	232	200	206	203	207	181	183	148	150	112	116	107	129	223	223	109	113	119	119	131	141	195	210	204	212	115	119	215	221
PNF24	138	150	240	244	256	272	236	240	200	212	203	203	183	183	148	150	116	126	107	129	223	223	109	113	121	133	141	141	195	195	204	212	119	121	215	223
PNF27	138	150	244	244	256	272	232	236	200	212	203	207	181	181	148	150	126	126	107	127	223	223	109	113	119	119	131	141	195	195	204	212	115	119	221	225
PNF33	150	150	240	244	272	280	236	240	210	212	203	207	181	181	150	150	112	126	107	129	223	223	109	109	119	121	141	141	195	210	212	212	119	121	221	225
PNF34	138	150	244	244	256	264	236	240	210	212	203	203	183	187	146	148	112	116	107	129	223	223	109	109	119	119	131	141	195	210	212	212	115	121	221	225
PNF35	150	150	240	244	256	264	232	236	200	212	203	203	181	181	146	146	112	126	107	107	221	223	109	113	121	133	141	141	195	195	212	212	115	119	215	223
PNF36	144	150	244	244	264	272	230	238	200	210	203	207	187	187	150	150	112	112	107	107	221	223	109	109	121	133	129	141	195	210	204	212	119	121	221	223
PNF37	144	150	244	244	264	272	228	236	200	212	203	203	187	187	150	150	116	126	107	129	223	223	109	113	119	121	141	147	195	210	204	212	115	127	221	227
PNF38	150	150	240	244	272	280	232	236	200	212	203	203	187	187	150	150	126	132	129	129	223	223	109	113	119	133	131	141	195	195	204	212	115	121	221	225
PNF39	138	150	240	246	256	256	228	240	200	212	203	203	181	187	150	174	116	126	127	133	215	223	109	113	121	133	129	141	195	195	190	212	115	119	217	225
PNF40	124	150	240	246	254	256	240	240	200	206	203	203	183	187	150	150	126	126	107	127	223	223	109	109	119	133	129	131	195	201	190	204	115	121	215	217
PNF41	138	150	244	244	272	280	228	232	200	212	203	203	181	181	146	148	112	116	107	129	223	223	109	109	119	121	141	141	195	210	204	212	115	119	223	225
PNF42	150	150	240	244	256	272	236	240	206	210	203	207	181	181	146	148	112	116	107	127	223	223	109	109	119	119	141	141	195	210	212	212	115	115	221	225
PNF43	138	150	240	244	272	280	236	240	200	206	203	203	187	187	150	151	126	126	107	107	221	223	109	113	121	133	141	141	195	195	204	212	115	121	221	225
PNF44	144	150	244	244	264	280	228	244	210	212	203	203	181	183	150	150	116	126	107	129	223	223	105	109	119	121	141	153	195	210	204	212	115	119	221	221
PNF45	150	150	244	244	272	280	232	236	200	206	203	207	187	187	148	150	112	116	107	129	223	223	109	109	119	119	131	141	195	210	212	212	115	119	215	223
PNF47	138	140	244	244	264	280	228	236	200	206	203	207	179	181	150	152	126	128	107	127	223	223	107	109	107	107	141	141	198	210	190	204	115	117	227	227
PNF48	150	150	244	244	272	280	232	236	200	206	203	207	183	187	146	148	116	126	107	129	223	223	109	109	119	121	131	141	195	210	212	212	119	121	215	223
PNF49	150	150	240	244	272	280	236	240	210	212	203	203	181	183	150	150	112	116	107	127	223	223	109	109	119	119	141	141	195	195	204	212	119	121	221	225
PNF50	146	150	244	244	272	280	228	236	210	212	203	203	187	187	146	150	126	126	107	107	221	223	105	109	119	119	141	153	195	195	204	212	115	119	221	227
PNF51	146	150	244	244	264	264	228	236	200	200	187	207	183	187	146	150	126	126	107	127	221	223	109	113	121	133	129	141	195	210	212	212	119	121	215	221
PNF52	144	150	244	244	264	280	228	244	200	204	207	213	183	187	146	150	126	126	107	107	223	223	105	109	119	119	141	147	195	210	204	212	115	115	221	227
PNF53	138	138	244	244	256	280	232	240	200	212	203	203	187	187	150	150	116	132	129	129	215	223	109	113	119	133	129	131	195	201	190	204	121	121	217	225
PNF54	144	150	244	244	272	280	236	244	204	210	203	203	183	187	146	150	112	126	107	107	223	223	105	109	119	121	141	153	195	195	204	212	119	127	223	227
PNF55	138	150	240	244	264	280	228	232	210	212	203	207	181	181	150	150	112	116	107	129	223	223	109	109	121	133	141	141	195	195	212	212	115	121	221	225
PNF56	144	150	244	246	264	272	228	236	200	204	203	203	183	187	150	150	126	126	107	107	223	223	105	109	119	121	141	153	195	195	204	212	115	119	221	227
PNF57	150	150	240	244	256	264	228	232	200	212	203	207	181	183	150	150	112	126	107	127	223	223	109	109	121	133	141	141	195	210	204	212	115	119	223	225
PNF58	150	150	244	244	256	264	228	232	210	212	203	207	187	187	146	148	126	126	107	129	223	223	109	113	121	133	141	141	195	195	212	212	115	121	215	223
PNF59	150	150	244	244	264	280	228	240	210	212	203	203	181	183	146	150	116	126	107	129	223	223	109	109	121	133	141	141	195	210	212	212	119	121	215	221
PNF60	138	138	240	244	256	256	228	232	200	206	203	203	187	187	148	150	116	132	127	129	223	223	109	109	119	133	129	131	195	201	204	212	115	121	215	221
PNF61	144	150	244	244	264	280	228	236	200	210	203	203	181	183	146	150	112	126	107	127	217	223	109	109	121	133	129	141	195	195	212	212	115	121	215	223
PNF62	144	150	244	244	272	280	228	228	200	210	203	207	181	181	150	150	112	126	107	127	221	223	109	113	119	121	129	141	210	210	212	212	115	121	221	223
PNF63	144	150	244	244	264	264	228	228	200	210	187	203	183	187	146	146	126	126	107	127	221	223	109	109	107	107	129	141	195	210	204	212	115	119	215	221
PNF64	138	150	244	244	256	264	228	240	206	210	203	207	181	181	148	150	116	126	107	127	223	223	109	113	119	121	131	141	195	195	190	204	115	119	217	225
PNF65	124	138	244	246	254	280	232	240	200	212	203	203	181	181	148	174	126	126	127	129	223	223	109	113	119	133	129	141	195	195	204	212	119	121	223	225
PNF66	150	150	244	244	264	280	228	232	200	206	203	203	181	183	146	148	116	126	107	127	223	223	109	109	121	133	141	141	195	195	204	212	109	115	215	217
PNF67	138	146	244	246	256	264	228	244	206	250	207	213	179	181	150	174	116	118	133	133	221	221	105	105	121	133	153	153	195	195	204	212	115	127	223	227
PNF68	146	150	244	244	264	264	228	228	200	212	207	213	187	187	146	150	112	112	107	107	221	223	109	113	121	133	141	153	195	195	190	204	119	121	217	221
C01	132	138	244	244	272	280	228	228	200	204	203	207	179	181	150	152	116	126	107	129	223	223	109	109	133	133	141	141	195	210	204	212	115	117	227	227
C02	150	150	244	244	256	272	236	240	200	212	203	203	181	181	146	148	112	116	107	129	223	223	109	113	119	121	131	141	195	195	212	212	115	119	215	221
C05	132	138	244	244	272	280	228	236	200	206	203	207	179	183	150	152	116	126	107	129	223	223	105	109	107	107	141	147	210	210	204	212	115	115	207	227
C06	138	150	244	244	264	280	228	232	200	212	203	207	183	187	148	150	112	116	107	127	223	223	109	113	119	133	131	141	195	210	212	212	115	119	221	225
C07	132	138	244	244	264	280	228	228	200	206	203	207	181	181	150	150	116	126	107	129	223	223	105	107	107	107	141	141	210	210	190	204	115	115	221	227
C08	124	150	244	246	256	256	228	232	200	212	203	203	187	187	150	174	116	126	127	129	215	223	109	109	119	133	129	131	195	195	190	204	115	119	217	225
C09	138	138	244	244	254	264	228	232	200	204	203	207	179	181	150	150	112	116	107	127	223	223	105	107	133	133	133	141	210	210	190	204	115	117	221	227
C10	138	146	244	246	254	264	236	240	200	200	187	203	187	187	150	174	128	132	127	129	217	223	109	113	125	133	129	129	201	210	190	204	121	121	217	221
C11	138	144	246	246	256	280	228	236	200	200	187	203	187	187	150	150	128	132	127	133	217	223	109	113	125	133	129	129	201	210	190	204	119	121	217	221
C12	138	138	244	244	254	272	228	236	200	204	207	207	181	183	150	150	112	128	107	129	223	223	109	109	107	107	141	147	198	210	190	204	115	117	207	221
C13	138	138	240	246	254	256	228	232	200	212	203	203	187	187	148	174	126	126	127	129	215	223	109	109	119	121	141	147	195	195	190	204	119	121	215	217
C14	146	150	244	246	264	272	228	228	200	200	187	207	187	187	150	150	112	126	107	127	221	223	109	113	117	121	129	141	210	210	212	212	119	121	215	223
PF01	132	140	244	244	264	280	228	228	200	204	207	207	181	183	150	150	112	128	107	127	223	223	109	109	133	133	141	141	195	210	204	212	115	115	221	227
PF02	132	138	244	244	254	272	228	236	200	206	207	207	179	183	150	152	116	126	107	129	223	223	109	109	133	133	133	141	195	210	190	204	115	115	207	221
PF03	138	138	244	244	272	280	228	232	200	206	203	207	179	183	150	152	112	116	107	129	223	223	105	109	107	107	141	141	195	210	190	204	115	117	207	227
PF04	138	140	244	244	254	272	232	236	200	204	203	207	179	183	150	152	112	128	107	127	223	223	107	109	107	133	133	147	195	198	204	212	115	115	207	227
PF05	138	146	244	244	254	264	228	240	200	200	187	203	187	187	146	150	126	128	127	129	221	223	109	113	121	133	129	129	195	210	190	204	115	119	215	217
PF06	138	150	244	244	256	264	228	232	211	212	203	203	187	187	148	150	112	126	107	129	223	223	109	113	117	119	131	141	195	195	212	212	119	121	221	225
PF07	138	150	248	252	272	280	236	244	200	204	187	207	181	183	146	152	126	132	107	107	223	225	109	109	125	133	141	141	210	210	190	212	115	115	221	223
PF08	132	140	244	244	264	280	228	228	200	204	203	207	181	181	150	152	112	128	107	127	223	223	109	109	107	107	141	141	195	210	204	212	115	115	221	227
PF09	138	140	244	244	254	264	228	228	200	204	203	207	179	181	150	150	112	128	107	129	223	223	105	109	133	133	133	141	198	210	190	204	115	117	207	227
PF10	144	150	244	244	264	264	228	228	200	200	187	203	181	181	146	150	112	126	107	127	221	223	109	113	121	133	129	141	195	210	204	212	119	121	215	221
PF11	138	138	244	244	254	272	232	236	200	206	203	207	181	183	150	150	112	128	107	129	223	223	107	109	133	133	133	147	195	198	190	204	115	117	221	227
PF13	138	138	244	244	272	280	228	236	200	206	207	207	179	183	150	150	126	128	107	127	223	223	105	109	107	133	133	147	210	210	204	212	115	115	221	227
PF14	138	150	244	244	256	272	236	240	206	210	203	207	181	183	146	148	112	116	107	127	223	223	109	109	119	119	131	141	195	195	212	212	119	121	215	223
PF15	132	138	244	244	254	264	232	236	200	206	207	207	179	183	150	152	112	128	107	129	223	223	109	109	133	133	133	141	195	210	204	212	115	115	207	227
PF16	138	138	244	244	272	280	232	236	200	204	207	207	179	183	150	152	116	126	107	129	223	223	109	109	133	133	133	147	195	198	190	204	115	117	221	227
PF19	138	138	244	246	254	256	232	240	200	212	203	203	187	187	150	150	116	132	129	133	223	223	109	109	119	121	141	147	195	201	190	212	119	121	215	217
PF20	138	146	244	246	256	264	228	244	200	212	203	213	187	187	150	150	126	126	107	129	221	223	109	113	117	133	129	147	195	195	190	204	121	127	217	221
PF21	132	140	244	244	272	280	228	228	200	206	203	207	179	181	150	150	116	126	107	129	223	223	105	107	107	133	133	141	195	198	190	204	115	115	227	227
PF22	138	140	244	244	264	280	228	228	200	204	203	207	181	183	150	152	112	128	107	129	223	223	105	109	107	107	141	147	195	210	190	204	115	117	221	227
PF23	144	150	244	244	264	280	228	228	200	200	187	203	181	181	150	150	126	128	107	127	217	223	109	113	117	125	129	141	195	195	212	212	119	121	215	219
PF24	138	140	244	244	254	264	228	228	200	206	207	207	179	181	150	150	112	128	107	129	223	223	105	107	133	133	133	141	195	210	204	212	115	115	207	221
PF26	132	140	244	244	254	272	228	232	200	204	207	207	181	181	150	150	112	128	107	129	223	223	109	109	133	133	141	141	210	210	190	204	115	117	207	221
PF27	138	138	244	244	254	264	232	236	200	204	207	207	179	183	150	152	112	128	107	129	223	223	105	107	133	133	133	141	198	210	204	212	115	117	227	227
PF28	138	140	244	244	264	280	232	236	200	204	207	207	181	183	150	152	112	128	107	129	223	223	109	109	107	133	133	147	195	198	190	204	115	117	221	227
PF29	132	138	244	244	272	280	228	236	200	204	207	207	179	183	150	152	112	128	107	127	223	223	105	109	133	133	141	141	195	198	204	212	115	115	227	227
PF30	124	144	246	246	256	264	228	228	200	200	203	203	187	187	150	174	128	132	107	129	221	221	109	113	119	125	129	147	195	210	190	204	115	119	217	221
PF31	138	144	244	246	254	264	228	240	200	200	203	203	181	181	146	150	126	126	107	129	217	223	109	113	125	133	129	129	195	210	190	212	121	121	217	221
PF32	138	140	244	244	272	280	228	228	200	204	207	207	179	181	150	150	116	126	107	127	223	223	107	109	133	133	133	141	198	210	204	212	115	115	221	227
PF34	132	138	244	244	254	272	228	236	200	206	207	207	179	181	150	152	112	128	107	129	223	223	107	109	107	133	133	147	210	210	204	212	115	115	221	227
PF36	132	138	244	244	254	264	228	232	200	204	207	207	181	183	150	150	112	116	107	129	223	223	107	109	133	133	141	141	198	210	204	212	115	117	209	227
PF37	138	138	244	244	254	272	232	236	200	204	207	207	179	181	150	150	112	128	107	129	223	223	107	109	107	133	133	147	195	198	204	212	115	115	221	227
PF38	138	150	244	244	256	280	232	240	200	212	203	203	187	187	148	174	116	126	127	133	215	223	109	113	119	119	131	147	195	195	190	204	121	121	215	217
PF39	132	140	244	244	272	280	228	228	200	206	207	207	181	183	150	150	112	128	107	129	223	223	105	107	133	133	141	141	195	210	190	204	115	117	207	227
PF40	138	138	244	244	254	264	228	232	200	206	207	207	181	181	150	150	112	128	107	127	223	223	105	109	107	133	133	141	210	210	190	204	115	115	221	227
PF41	138	150	244	244	256	264	228	240	200	212	203	207	187	187	146	148	126	126	107	127	223	223	109	109	121	133	141	141	195	195	204	212	115	119	215	221
PF42	138	140	244	244	272	280	232	236	200	206	207	207	179	181	150	152	126	128	107	129	223	223	105	107	107	107	141	147	198	210	204	212	115	115	221	227
PF43	138	140	244	244	254	264	232	236	200	204	207	207	181	181	150	152	116	126	107	129	223	223	107	109	133	133	133	141	195	198	204	212	115	115	207	221
PF44	138	140	244	244	254	272	234	238	200	204	207	207	181	183	150	152	112	116	107	129	223	223	105	107	107	133	133	147	195	210	204	212	115	115	221	227
PF45	132	138	244	244	254	264	232	236	200	204	203	207	181	183	150	150	116	126	107	127	223	223	107	109	133	133	141	147	195	198	204	212	115	115	207	227
PF46	132	140	244	244	254	272	228	228	200	206	203	207	181	183	150	152	116	126	107	127	223	223	105	109	107	107	141	141	195	210	190	204	115	117	221	227
PF47	138	140	244	244	272	280	228	236	200	206	207	207	179	181	150	150	112	128	107	129	223	223	109	109	133	133	141	141	195	198	190	204	115	115	207	227
PF48	132	140	244	244	254	264	228	232	200	206	203	207	181	181	150	152	126	128	107	129	223	223	107	109	133	133	133	147	210	210	204	212	115	117	207	227
PF49	150	150	240	244	264	280	228	232	200	212	203	203	187	187	146	148	116	126	107	127	223	223	109	109	117	133	131	141	195	195	204	212	115	115	221	225
PF51	132	140	244	244	252	272	232	236	200	206	203	205	179	181	150	150	126	132	107	133	217	221	109	109	107	133	133	147	210	210	204	212	115	115	227	227
PF52	132	138	244	244	272	280	228	236	200	204	203	207	181	181	150	152	112	116	107	129	223	223	107	109	133	133	133	147	195	210	204	212	115	115	221	227
PF55	138	138	244	244	254	272	228	228	200	206	203	207	181	181	150	152	116	126	107	127	223	223	105	109	107	107	141	147	198	210	190	204	115	115	227	227
PF56	132	138	244	244	254	264	230	230	200	204	203	207	179	181	150	152	112	128	107	129	223	223	105	107	133	133	141	141	195	210	190	204	115	117	227	227
PF57	138	140	244	244	272	280	228	236	200	206	203	207	181	181	150	152	126	128	107	129	223	223	107	109	133	133	141	141	195	210	190	204	115	117	227	227
PF58	132	140	244	244	254	272	232	236	200	206	203	207	181	181	150	152	112	128	107	127	223	223	109	109	133	133	141	141	195	198	204	212	115	117	227	227
PF59	138	138	244	244	272	280	228	236	200	204	207	207	179	181	150	150	126	128	107	127	223	223	107	109	133	133	133	141	195	210	190	204	115	115	227	227
PF60	144	150	244	246	272	280	236	236	200	210	203	203	187	187	146	146	112	128	107	127	217	223	109	113	117	125	129	141	195	195	204	212	119	121	215	223
PF61	138	138	244	244	254	272	232	236	200	204	203	207	179	183	150	150	112	116	107	129	223	223	105	107	133	133	141	141	198	210	190	204	115	115	207	227
PF62	138	138	244	244	272	280	230	236	200	206	207	207	181	181	150	152	112	116	107	129	223	223	105	107	107	107	141	147	198	210	190	204	115	117	227	227
PF63	132	138	244	244	272	280	228	228	200	206	203	207	179	183	150	150	112	116	107	127	223	223	109	109	133	133	141	141	195	198	204	212	115	117	207	227
PF64	124	144	244	246	254	280	228	240	200	200	187	203	181	181	150	150	126	128	107	129	215	221	109	109	121	133	129	129	201	210	190	212	115	119	217	221
PF65	132	140	244	244	272	280	232	236	200	204	207	207	181	183	150	150	112	128	107	127	223	223	105	109	133	133	141	141	198	210	204	204	115	117	207	227
PF66	132	138	244	244	272	280	228	232	200	204	207	207	181	181	150	150	126	128	107	129	223	223	109	109	107	107	141	147	210	210	190	204	115	115	221	227
PF67	132	140	244	244	254	272	230	234	200	206	207	207	179	183	150	150	126	128	107	127	223	223	105	109	107	133	133	141	195	210	190	204	115	117	227	227
PF68	138	138	244	244	254	272	228	236	200	204	203	207	181	181	150	150	112	128	107	129	223	223	109	109	107	107	141	147	195	210	190	204	115	115	207	227
PF69	132	138	244	244	254	272	232	236	200	206	203	207	181	181	150	152	112	128	107	127	223	223	107	109	107	133	141	147	210	210	190	204	115	115	221	227
PF70	132	138	244	244	272	280	232	236	200	204	207	207	181	181	150	152	116	126	107	127	223	223	105	109	107	133	133	147	210	210	204	212	115	117	227	227
PF71	132	138	244	244	254	264	232	236	200	204	203	207	179	183	150	150	112	128	107	127	223	223	105	109	107	133	133	147	198	210	190	204	115	117	207	221
PF72	138	138	244	244	254	272	228	236	200	206	203	207	179	181	150	152	126	128	107	129	223	223	109	109	107	107	141	147	210	210	190	204	115	117	221	227
PF73	138	140	244	244	254	268	232	236	200	204	207	237	181	183	150	152	112	128	107	129	223	223	107	109	133	133	141	141	195	198	190	204	115	117	221	227
PF74	132	138	244	244	264	280	228	228	200	206	203	207	181	183	150	150	112	116	107	127	223	223	109	109	133	133	141	141	210	210	204	212	115	117	207	221
